# Supplementary material for: New species of Trophoniella from Shimoda, Japan (Annelida, Flabelligeridae)
Source: Zookeys. 2016 Sep 1;(614):1–13. doi: 10.3897/zookeys.614.8346 (PMC5027653; doi:10.3897/zookeys.614.8346)
Supplement: XML Treatment for Trophoniella hephaistos [file zookeys.614.8346-treatment1.xml]

<!DOCTYPE tp:taxon-treatment
  PUBLIC "-//TaxonX//DTD Taxonomic Treatment Publishing DTD v0 20100105//EN" "tax-treatment-NSO.dtd">
<tp:taxon-treatment xmlns:tp="http://www.plazi.org/taxpub"><tp:treatment-meta><kwd-group><label>Taxon classification</label><kwd><named-content content-type="kingdom">Animalia</named-content></kwd><kwd><named-content content-type="order">Terebellida</named-content></kwd><kwd><named-content content-type="family">Flabelligeridae</named-content></kwd></kwd-group><mixed-citation publication-type="journal"><person-group><name><surname>Jimi</surname><given-names>Naoto</given-names></name><name><surname>Fujiwara</surname><given-names>Yoshihiro</given-names></name></person-group><article-title>New species of <italic><tp:taxon-name><tp:taxon-name-part taxon-name-part-type="genus">Trophoniella</tp:taxon-name-part></tp:taxon-name></italic> from Shimoda, Japan (<tp:taxon-name><tp:taxon-name-part taxon-name-part-type="phylum">Annelida</tp:taxon-name-part></tp:taxon-name>, <tp:taxon-name><tp:taxon-name-part taxon-name-part-type="family">Flabelligeridae</tp:taxon-name-part></tp:taxon-name>)</article-title><source>Zookeys</source><day>1</day><month>9</month><year>2016</year><volume>2016</volume><issue>614</issue><fpage>1</fpage><lpage>13</lpage><pub-id pub-id-type="doi">10.3897/zookeys.614.8346</pub-id></mixed-citation></tp:treatment-meta><tp:nomenclature><tp:taxon-name>
              <tp:taxon-name-part taxon-name-part-type="genus">Trophoniella</tp:taxon-name-part>
              <tp:taxon-name-part taxon-name-part-type="species">hephaistos</tp:taxon-name-part>
              <object-id xmlns:xlink="http://www.w3.org/1999/xlink" content-type="zoobank" xlink:type="simple">http://zoobank.org/5A3B2B5C-655E-41CF-B877-31FDFA955E84</object-id>
              <object-id xmlns:xlink="http://www.w3.org/1999/xlink" content-type="varnacular" xlink:type="simple">New Japanese name: Shimoda-yoroi-habouki</object-id>
            </tp:taxon-name><tp:taxon-status xmlns:xlink="http://www.w3.org/1999/xlink" xlink:type="simple">sp. n.</tp:taxon-status><xref ref-type="fig" rid="F2">Figs 2</xref><xref ref-type="fig" rid="F3">, 3</xref><xref ref-type="fig" rid="F4">, 4</xref><xref ref-type="fig" rid="F5">, 5</xref></tp:nomenclature><tp:treatment-sec sec-type="material" id="SECID0E3LAG"><title>Material examined.</title><p>Holotype. No. <named-content xmlns:xlink="http://www.w3.org/1999/xlink" content-type="dwc:institutional_code" xlink:type="simple">NSMT</named-content>-Pol-H-601 Incomplete, posterior end absent. Unknown sex, non-reproductive adult, body length 9.0 cm, body width 0.3 cm, 103 chaetigers, 24 September 2015, collected by N. Jimi, tank of the <abbrev xmlns:xlink="http://www.w3.org/1999/xlink" content-type="institution" xlink:title="Shimoda Marine Research Center" id="ABBRID0EKMAG" xlink:type="simple">SMRC</abbrev>, sandy mud.</p><!--PageBreak--><p>Paratypes. No. <named-content xmlns:xlink="http://www.w3.org/1999/xlink" content-type="dwc:institutional_code" xlink:type="simple">NSMT</named-content>-Pol-P-602. Complete, two specimens. Unknown sex, non-reproductive adult, body length 10.2–11.2 cm, body width 0.4–0.5 cm, 129–141 chaetigers, 24 September 2015, collected by N. Jimi, tank of the <abbrev xmlns:xlink="http://www.w3.org/1999/xlink" content-type="institution" xlink:title="Shimoda Marine Research Center" id="ABBRID0E1MAG" xlink:type="simple">SMRC</abbrev>, sandy mud. No. <named-content xmlns:xlink="http://www.w3.org/1999/xlink" content-type="dwc:institutional_code" xlink:type="simple">NSMT</named-content>-Pol-P-603. Incomplete, posterior body absent, nine specimens. Unknown sex, non-reproductive adult, body width 0.4–0.5 cm, 24 September 2015, collected by N. Jimi, tank of the <abbrev xmlns:xlink="http://www.w3.org/1999/xlink" content-type="institution" xlink:title="Shimoda Marine Research Center" id="ABBRID0EHNAG" xlink:type="simple">SMRC</abbrev>, sandy mud. No. <named-content xmlns:xlink="http://www.w3.org/1999/xlink" content-type="dwc:institutional_code" xlink:type="simple">NSMT</named-content>-Pol-P-604. Incomplete, posterior body absent, one specimen. Unknown sex, body width 0.3 cm, 26 November 2014, collected by N. Jimi, tank of the <abbrev xmlns:xlink="http://www.w3.org/1999/xlink" content-type="institution" xlink:title="Shimoda Marine Research Center" id="ABBRID0EUNAG" xlink:type="simple">SMRC</abbrev>, sandy mud.</p></tp:treatment-sec><tp:treatment-sec sec-type="diagnosis" id="SECID0EZNAG"><title>Diagnosis.</title><p>Body covered by large sediment grains dorsally, ventrally, and laterally, without posterior region. Sediment grains not immersed in the tunic. Papillae arise in four rows ventrally and two rows dorsally from first chaetiger to posterior end, longitudinal rows. Tongue-shaped branchial plate. Paired black eyes on center of prostomium. Anchylosed bidentate neurohooks start from chaetiger 17–20, accessory tooth length same as fang.</p></tp:treatment-sec><tp:treatment-sec sec-type="description" id="SECID0E5NAG"><title>Description.</title><p>Body length 10.2–11.2 cm (complete specimens), width 0.3–0.7 cm, 129–141 chaetiger (complete specimens). Body white in ethanol, cylindrical anteriorly <!--PageBreak--><!--PageBreak-->and tapering posteriorly (Fig. <xref ref-type="fig" rid="F2">2</xref>). Tunic thick, papillated, with large sediment grains dorsally, ventrally, and laterally (Figs <xref ref-type="fig" rid="F2">2A, B</xref>, <xref ref-type="fig" rid="F3">3A, B</xref>), without posterior end region. Sediment grains with long axes of 70–1000 µm, contain sand and shell fragments, not immersed in the tunic. Papillae capitate, sparse, arise in four rows ventrally and two rows dorsally from first chaetiger to posterior end, longitudinal rows. Dorsal 1–6 and ventral 1–3 chaetiger’s papillae are large. Cephalic cage chaetae approx. 1.5 times longer than body width. Chaetiger 1–5 involved in cephalic cage, chaetiger 1 dorsolateral, and chaetiger 2–3 lateral. Chaetal transition from cephalic cage to body chaetae gradual. Chaetiger 1 has about 9 notochaetae and 7 neurochaetae. Anterior dorsal margin of first chaetiger arise multifid lobe (Fig. <xref ref-type="fig" rid="F3">3C</xref>). Cephalic hood margin papillated, thin, transparent. Caruncle well developed, reaching the end of the tongue-shape branchial plate. Branchia arise from tongue-shaped branchial plate (Fig. <xref ref-type="fig" rid="F3">3E</xref>), thin, long (0.5–2 mm), green in live, white in ethanol, over 100 filaments arise from two groups (Fig. <xref ref-type="fig" rid="F3">3B, D</xref>). One pair palps, green in alive, white in ethanol, cylindrical, grooved, long (2 mm in length) (Fig. <xref ref-type="fig" rid="F3">3B, D</xref>). Prostomium low-cone, paired black eyes on center. Notochaeta all multiarticulated capillaries with articles, bidentate (Fig. <xref ref-type="fig" rid="F4">4A, B</xref>). Multiarticulated capil<!--PageBreak--><!--PageBreak-->lary neurochaeta in chaetiger 1, chaetiger 2–16 bidentate neurohooks (Fig. <xref ref-type="fig" rid="F5">5A, B</xref>). Anchylosed bidentate neurohooks start from chaetiger 17–20 (Fig. <xref ref-type="fig" rid="F5">5C, D</xref>), yellow, bidentate. Accessory tooth thin, length same as fang. Parapodia poorly developed, chaetae arise from body wall. Noto- and neuropodia have two prechaetal papillae and three postchaetal papillae. Gonopodial lobe absent. Pygidium simple, no anal cirri.</p><fig id="F2" position="float" orientation="portrait"><label>Figure 2.</label><caption><p>
          <italic><tp:taxon-name><tp:taxon-name-part taxon-name-part-type="genus">Trophoniella</tp:taxon-name-part> <tp:taxon-name-part taxon-name-part-type="species">hephaistos</tp:taxon-name-part></tp:taxon-name></italic> (holotype: No. <named-content xmlns:xlink="http://www.w3.org/1999/xlink" content-type="dwc:institutional_code" xlink:type="simple">NSMT</named-content>-Pol-H-601). <bold>A</bold> Dorsal view <bold>B</bold> ventral view <bold>C</bold> dorsal view without sediment particles <bold>D</bold> ventral view without sediment particles. Scale bar: 1 cm.</p></caption><graphic xmlns:xlink="http://www.w3.org/1999/xlink" xlink:href="zookeys-614-001-g002.jpg" position="float" orientation="portrait" xlink:type="simple" id="oo_101497.jpg"/></fig><fig id="F3" position="float" orientation="portrait"><label>Figure 3.</label><caption><p>
          <italic><tp:taxon-name><tp:taxon-name-part taxon-name-part-type="genus">Trophoniella</tp:taxon-name-part> <tp:taxon-name-part taxon-name-part-type="species">hephaistos</tp:taxon-name-part></tp:taxon-name></italic> (holotype: No. <named-content xmlns:xlink="http://www.w3.org/1999/xlink" content-type="dwc:institutional_code" xlink:type="simple">NSMT</named-content>-Pol-H-601). <bold>A</bold> Anterior dorsal view <bold>B</bold> anterior ventral view <bold>C</bold> anterior dorsal view without sediment particles <bold>D</bold> anterior ventral view without sediment particles <bold>E</bold> branchial plate without branchiae and palps. Scale bar: 5 mm (<bold>A, B, C, D</bold>); 0.5 mm (<bold>E</bold>).</p></caption><graphic xmlns:xlink="http://www.w3.org/1999/xlink" xlink:href="zookeys-614-001-g003.jpg" position="float" orientation="portrait" xlink:type="simple" id="oo_101498.jpg"/></fig><fig id="F4" position="float" orientation="portrait"><label>Figure 4.</label><caption><p>
          <italic><tp:taxon-name><tp:taxon-name-part taxon-name-part-type="genus">Trophoniella</tp:taxon-name-part> <tp:taxon-name-part taxon-name-part-type="species">hephaistos</tp:taxon-name-part></tp:taxon-name></italic> (holotype: No. <named-content xmlns:xlink="http://www.w3.org/1999/xlink" content-type="dwc:institutional_code" xlink:type="simple">NSMT</named-content>-Pol-H-601). Stereoscopic micrographs of <bold>A</bold> chaetiger 35, notochaeta <bold>B</bold> tip of (<bold>A</bold>). Scale bar: 100 µm.</p></caption><graphic xmlns:xlink="http://www.w3.org/1999/xlink" xlink:href="zookeys-614-001-g004.jpg" position="float" orientation="portrait" xlink:type="simple" id="oo_101499.jpg"/></fig><fig id="F5" position="float" orientation="portrait"><label>Figure 5.</label><caption><p>
          <italic><tp:taxon-name><tp:taxon-name-part taxon-name-part-type="genus">Trophoniella</tp:taxon-name-part> <tp:taxon-name-part taxon-name-part-type="species">hephaistos</tp:taxon-name-part></tp:taxon-name></italic> (holotype: No. <named-content xmlns:xlink="http://www.w3.org/1999/xlink" content-type="dwc:institutional_code" xlink:type="simple">NSMT</named-content>-Pol-H-601). Stereoscopic micrographs of <bold>A</bold> chaetiger 16, neurochaeta <bold>B</bold> tip of (<bold>A</bold>) <bold>C</bold> chaetiger 35, neurochaeta <bold>D</bold> tip of (<bold>C</bold>). Scale bar: 100 µm.</p></caption><graphic xmlns:xlink="http://www.w3.org/1999/xlink" xlink:href="zookeys-614-001-g005.jpg" position="float" orientation="portrait" xlink:type="simple" id="oo_101500.jpg"/></fig></tp:treatment-sec><tp:treatment-sec sec-type="etymology" id="SECID0EWUAG"><title>Etymology.</title><p>The worm is coated with sediment particles, resembling armor. Hephaistos (Ἥφαιστος) was the name of the ancient Greek god of blacksmiths who forged the armor worn by Achilleus. Hephaistos is also spelled Hephaestus. The Japanese name is derived from the type locality (Shimoda), Japanese armor (Yoroi), and flabelligerids in Japanese (Habouki).</p></tp:treatment-sec><tp:treatment-sec sec-type="distribution" id="SECID0E2UAG"><title>Distribution.</title><p>This new species is currently only known from the tank of the type locality. The seawater in the tank was drawn only from Nabeta Bay from a depth of 3 m directly facing the <abbrev xmlns:xlink="http://www.w3.org/1999/xlink" content-type="institution" xlink:title="Shimoda Marine Research Center" id="ABBRID0EBVAG" xlink:type="simple">SMRC</abbrev>. The natural habitat of this species remains unknown. Due to the location of the head gate, <italic><tp:taxon-name><tp:taxon-name-part taxon-name-part-type="genus">Trophoniella</tp:taxon-name-part> <tp:taxon-name-part taxon-name-part-type="species">hephaistos</tp:taxon-name-part></tp:taxon-name></italic> could be a shallow-water species. However, several sublittoral (~50–60 m) invertebrates were collected from this tank (Dr. Hiroaki Nakano, pers. comm.). Additional sampling efforts in Nabeta Bay will clarify the natural habitat of this species.</p></tp:treatment-sec><tp:treatment-sec sec-type="Phylogenetic analysis" id="SECID0EQVAG"><title>Phylogenetic analysis.</title><p>The final lengths of the aligned sequences were 669 bp (<italic><abbrev xmlns:xlink="http://www.w3.org/1999/xlink" xlink:title="cytochrome c oxidase subunit I" id="ABBRID0EXVAG" xlink:type="simple">COXI</abbrev></italic>), 485 bp (<italic><abbrev xmlns:xlink="http://www.w3.org/1999/xlink" xlink:title="16S ribosomal RNA" id="ABBRID0E3VAG" xlink:type="simple">16S</abbrev></italic>), 1893 bp (<italic><abbrev xmlns:xlink="http://www.w3.org/1999/xlink" xlink:title="18S ribosomal RNA" id="ABBRID0EBWAG" xlink:type="simple">18S</abbrev></italic>), and 910 bp (<italic><abbrev xmlns:xlink="http://www.w3.org/1999/xlink" xlink:title="28S ribosomal RNA" id="ABBRID0EGWAG" xlink:type="simple">28S</abbrev></italic>). The bootstrap value of 98% in <abbrev xmlns:xlink="http://www.w3.org/1999/xlink" xlink:title="maximum likelihood" id="ABBRID0EKWAG" xlink:type="simple">ML</abbrev> analysis strongly supported the monophyly of <tp:taxon-name><tp:taxon-name-part taxon-name-part-type="family">Flabelligeridae</tp:taxon-name-part></tp:taxon-name>, but internal relationships of <tp:taxon-name><tp:taxon-name-part taxon-name-part-type="family">Flabelligeridae</tp:taxon-name-part></tp:taxon-name> were not resolved (Fig. <xref ref-type="fig" rid="F6">6</xref>). The sister group of <italic><tp:taxon-name><tp:taxon-name-part taxon-name-part-type="genus">Trophoniella</tp:taxon-name-part></tp:taxon-name></italic> was <italic><tp:taxon-name><tp:taxon-name-part taxon-name-part-type="genus">Piromis</tp:taxon-name-part></tp:taxon-name></italic>. The bootstrap value in <abbrev xmlns:xlink="http://www.w3.org/1999/xlink" xlink:title="maximum likelihood" id="ABBRID0ENXAG" xlink:type="simple">ML</abbrev> analysis (100%) demonstrated the monophyly of this clade (Fig. <xref ref-type="fig" rid="F6">6</xref>).</p><fig id="F6" position="float" orientation="portrait"><label>Figure 6.</label><caption><p>
                  <abbrev xmlns:xlink="http://www.w3.org/1999/xlink" id="ABBRID0EAYAG" xlink:type="simple"><def><p> Maximum-likelihood </p></def>(ML)</abbrev> phylogenetic tree of <tp:taxon-name><tp:taxon-name-part taxon-name-part-type="family">Flabelligeridae</tp:taxon-name-part></tp:taxon-name> based on <italic><abbrev xmlns:xlink="http://www.w3.org/1999/xlink" xlink:title="cytochrome c oxidase subunit I" id="ABBRID0ETYAG" xlink:type="simple">COXI</abbrev></italic>, <italic><abbrev xmlns:xlink="http://www.w3.org/1999/xlink" xlink:title="16S ribosomal RNA" id="ABBRID0EYYAG" xlink:type="simple">16S</abbrev></italic>, <italic><abbrev xmlns:xlink="http://www.w3.org/1999/xlink" xlink:title="18S ribosomal RNA" id="ABBRID0E4YAG" xlink:type="simple">18S</abbrev></italic>, <italic><abbrev xmlns:xlink="http://www.w3.org/1999/xlink" xlink:title="28S ribosomal RNA" id="ABBRID0ECZAG" xlink:type="simple">28S</abbrev></italic> sequences. <italic><tp:taxon-name><tp:taxon-name-part taxon-name-part-type="genus">Ctenodrilus</tp:taxon-name-part> <tp:taxon-name-part taxon-name-part-type="species">serratus</tp:taxon-name-part></tp:taxon-name></italic>, <italic><tp:taxon-name><tp:taxon-name-part taxon-name-part-type="genus">Cirratulus</tp:taxon-name-part> <tp:taxon-name-part taxon-name-part-type="species">cirratus</tp:taxon-name-part></tp:taxon-name></italic>, <italic><tp:taxon-name><tp:taxon-name-part taxon-name-part-type="genus">Swima</tp:taxon-name-part> <tp:taxon-name-part taxon-name-part-type="species">bombiviridis</tp:taxon-name-part></tp:taxon-name></italic>, <italic><tp:taxon-name><tp:taxon-name-part taxon-name-part-type="genus">Flabelligena</tp:taxon-name-part></tp:taxon-name></italic> sp. were used as an outgroup. Nodal support values (bootstrap support value) higher than 50% are indicated on each branch.</p></caption><graphic xmlns:xlink="http://www.w3.org/1999/xlink" xlink:href="zookeys-614-001-g006.jpg" position="float" orientation="portrait" xlink:type="simple" id="oo_101501.jpg"/></fig></tp:treatment-sec><tp:treatment-sec sec-type="remarks" id="SECID0EQ1AG"><title>Remarks.</title><p>
              <italic><tp:taxon-name><tp:taxon-name-part taxon-name-part-type="genus">Trophoniella</tp:taxon-name-part> <tp:taxon-name-part taxon-name-part-type="species">hephaistos</tp:taxon-name-part></tp:taxon-name></italic> sp. n. resembles <italic><tp:taxon-name><tp:taxon-name-part taxon-name-part-type="genus">Trophoniella</tp:taxon-name-part> <tp:taxon-name-part taxon-name-part-type="species">enigmatica</tp:taxon-name-part></tp:taxon-name></italic> Salazar-Vallejo, 2012 and <italic><tp:taxon-name><tp:taxon-name-part taxon-name-part-type="genus">Trophoniella</tp:taxon-name-part> <tp:taxon-name-part taxon-name-part-type="species">indica</tp:taxon-name-part></tp:taxon-name></italic> (Fauvel, 1928) in having dorsal tubercles at the anterior chaetigers, a tunic covered with large sediment grains dorsally and ventrally, and anchylosed neurohooks starting from chaetiger 14 or posterior. However, <italic><tp:taxon-name><tp:taxon-name-part taxon-name-part-type="genus">Trophoniella</tp:taxon-name-part> <tp:taxon-name-part taxon-name-part-type="species">hephaistos</tp:taxon-name-part></tp:taxon-name></italic> is discriminated by the presence of anchylosed neurohooks starting from chaetigers 17–20, whereas those of <italic><tp:taxon-name><tp:taxon-name-part taxon-name-part-type="genus">Trophoniella</tp:taxon-name-part> <tp:taxon-name-part taxon-name-part-type="species">enigmatica</tp:taxon-name-part></tp:taxon-name></italic> start from chaetiger 40, and of <italic><tp:taxon-name><tp:taxon-name-part taxon-name-part-type="genus">Trophoniella</tp:taxon-name-part> <tp:taxon-name-part taxon-name-part-type="species">indica</tp:taxon-name-part></tp:taxon-name></italic> from chaetiger 14. Additionally, <italic><tp:taxon-name><tp:taxon-name-part taxon-name-part-type="genus">Trophoniella</tp:taxon-name-part> <tp:taxon-name-part taxon-name-part-type="species">enigmatica</tp:taxon-name-part></tp:taxon-name></italic> does not have a tongue-shaped branchial plate and <italic><tp:taxon-name><tp:taxon-name-part taxon-name-part-type="genus">Trophoniella</tp:taxon-name-part> <tp:taxon-name-part taxon-name-part-type="species">indica</tp:taxon-name-part></tp:taxon-name></italic> does not have eyes. Chaetiger number of <italic><tp:taxon-name><tp:taxon-name-part taxon-name-part-type="genus">Trophoniella</tp:taxon-name-part> <tp:taxon-name-part taxon-name-part-type="species">hephaistos</tp:taxon-name-part></tp:taxon-name></italic> was more than twice as many as that of <italic><tp:taxon-name><tp:taxon-name-part taxon-name-part-type="genus">Trophoniella</tp:taxon-name-part> <tp:taxon-name-part taxon-name-part-type="species">indica</tp:taxon-name-part></tp:taxon-name></italic>. <italic><tp:taxon-name><tp:taxon-name-part taxon-name-part-type="genus">Trophoniella</tp:taxon-name-part> <tp:taxon-name-part taxon-name-part-type="species">hephaistos</tp:taxon-name-part></tp:taxon-name></italic> has dorsal body papillae in two longitudinal rows, whereas <italic><tp:taxon-name><tp:taxon-name-part taxon-name-part-type="genus">Trophoniella</tp:taxon-name-part> <tp:taxon-name-part taxon-name-part-type="species">enigmatica</tp:taxon-name-part></tp:taxon-name></italic> in three and <italic><tp:taxon-name><tp:taxon-name-part taxon-name-part-type="genus">Trophoniella</tp:taxon-name-part> <tp:taxon-name-part taxon-name-part-type="species">indica</tp:taxon-name-part></tp:taxon-name></italic> in five.</p><p>
              <italic><tp:taxon-name><tp:taxon-name-part taxon-name-part-type="genus">Trophoniella</tp:taxon-name-part> <tp:taxon-name-part taxon-name-part-type="species">hephaistos</tp:taxon-name-part></tp:taxon-name></italic> also resembles <italic><tp:taxon-name><tp:taxon-name-part taxon-name-part-type="genus">Trophoniella</tp:taxon-name-part> <tp:taxon-name-part taxon-name-part-type="species">avicularia</tp:taxon-name-part></tp:taxon-name></italic> Caullery, 1944 and <italic><tp:taxon-name><tp:taxon-name-part taxon-name-part-type="genus">Trophoniella</tp:taxon-name-part> <tp:taxon-name-part taxon-name-part-type="species">harrisae</tp:taxon-name-part></tp:taxon-name></italic> Salazar-Vallejo, 2012 in having anchylosed neurohooks starting from chaetigers 18–20. <italic><tp:taxon-name><tp:taxon-name-part taxon-name-part-type="genus">Trophoniella</tp:taxon-name-part> <tp:taxon-name-part taxon-name-part-type="species">hephaistos</tp:taxon-name-part></tp:taxon-name></italic> also has dorsal tubercles in the anterior chaetigers, while <italic><tp:taxon-name><tp:taxon-name-part taxon-name-part-type="genus">Trophoniella</tp:taxon-name-part> <tp:taxon-name-part taxon-name-part-type="species">avicularia</tp:taxon-name-part></tp:taxon-name></italic> does not. <italic><tp:taxon-name><tp:taxon-name-part taxon-name-part-type="genus">Trophoniella</tp:taxon-name-part> <tp:taxon-name-part taxon-name-part-type="species">harrisae</tp:taxon-name-part></tp:taxon-name></italic> has sediment particles only on its dorsal area, whereas <italic><tp:taxon-name><tp:taxon-name-part taxon-name-part-type="genus">Trophoniella</tp:taxon-name-part> <tp:taxon-name-part taxon-name-part-type="species">hephaistos</tp:taxon-name-part></tp:taxon-name></italic> has particles on both its dorsal and ventral areas.</p><p>The phylogenetic analysis showed <italic><tp:taxon-name><tp:taxon-name-part taxon-name-part-type="genus">Trophoniella</tp:taxon-name-part></tp:taxon-name></italic> to be the closest relative of <italic><tp:taxon-name><tp:taxon-name-part taxon-name-part-type="genus">Piromis</tp:taxon-name-part></tp:taxon-name></italic> in <tp:taxon-name><tp:taxon-name-part taxon-name-part-type="family">Flabelligeridae</tp:taxon-name-part></tp:taxon-name> supported by a high bootstrap value (See Fig. <xref ref-type="fig" rid="F6">6</xref>). Our findings are consistent with previous morphological studies that indicated a close relationship between <italic><tp:taxon-name><tp:taxon-name-part taxon-name-part-type="genus">Trophoniella</tp:taxon-name-part></tp:taxon-name></italic> and <italic><tp:taxon-name><tp:taxon-name-part taxon-name-part-type="genus">Piromis</tp:taxon-name-part></tp:taxon-name></italic> based on their shared characters such as tongue-shaped lobe, multiarticulated notochaeta, and thick tunic (<xref ref-type="bibr" rid="B21">Salazar-Vallejo 2011b</xref>; <xref ref-type="bibr" rid="B26">Salazar-Vallejo et al. 2008</xref>).</p><!--PageBreak--></tp:treatment-sec><ref-list><ref id="B21"><mixed-citation xmlns:xlink="http://www.w3.org/1999/xlink" xlink:type="simple">
          <person-group><name name-style="western"><surname>Salazar-Vallejo</surname><given-names>SI</given-names></name></person-group> (<year>2011b</year>) <article-title>Revision of <italic><tp:taxon-name><tp:taxon-name-part taxon-name-part-type="genus">Piromis</tp:taxon-name-part></tp:taxon-name></italic> Kinberg, 1867 and <italic><tp:taxon-name><tp:taxon-name-part taxon-name-part-type="genus">Pycnoderma</tp:taxon-name-part></tp:taxon-name></italic> Grube, 1877 (<tp:taxon-name><tp:taxon-name-part taxon-name-part-type="class">Polychaeta</tp:taxon-name-part></tp:taxon-name>: <tp:taxon-name><tp:taxon-name-part taxon-name-part-type="family">Flabelligeridae</tp:taxon-name-part></tp:taxon-name>).</article-title> <source>Zootaxa</source> <volume>2819</volume>: <fpage>1</fpage>–<lpage>50</lpage>.</mixed-citation></ref><ref id="B26"><mixed-citation xmlns:xlink="http://www.w3.org/1999/xlink" xlink:type="simple">
          <person-group><name name-style="western"><surname>Salazar‐Vallejo</surname><given-names>SI</given-names></name><name name-style="western"><surname>Carrera‐Parra</surname><given-names>L</given-names></name><name name-style="western"><surname>Fauchald</surname><given-names>K</given-names></name></person-group> (<year>2008</year>) <article-title>Phylogenetic affinities of the <tp:taxon-name><tp:taxon-name-part taxon-name-part-type="family">Flabelligeridae</tp:taxon-name-part></tp:taxon-name> (<tp:taxon-name><tp:taxon-name-part taxon-name-part-type="phylum">Annelida</tp:taxon-name-part></tp:taxon-name>, <tp:taxon-name><tp:taxon-name-part taxon-name-part-type="class">Polychaeta</tp:taxon-name-part></tp:taxon-name>).</article-title> <source>Journal of Zoological Systematics and Evolutionary Research</source> <volume>46</volume>: <fpage>203</fpage>–<lpage>215</lpage>. doi: <ext-link xlink:type="simple" ext-link-type="doi" xlink:href="10.1111/j.1439-0469.2008.00464.x">10.1111/j.1439-0469.2008.00464.x</ext-link></mixed-citation></ref></ref-list></tp:taxon-treatment>
